# Supplementary material for: Optimized Protocols for In-Vitro T-Cell-Dependent and T-Cell-Independent Activation for B-Cell Differentiation Studies Using Limited Cells
Source: Front Immunol. 2022 Jun 29;13:815449. doi: 10.3389/fimmu.2022.815449 (PMC9278277; doi:10.3389/fimmu.2022.815449)
Supplement: Supplementary file 3 [file Table_1.xlsx]

## Sheet: Sheet1
	Pearson correlations T-Dependent stimulations			2500 B cells			Pearson correlations T-Dependent stimulations			2500 B cells in PBMCs
	Day6 %CD27+CD38+						Day6 %CD27+CD38+					Legend	P value <0.05 marked as BOLD
Day0 subsets	CD40L + IL-21	CD40L + IL-21 + anti-BCR	CD40L + IL-21 + IL-4	CD40L + IL-21 + anti-BCR + IL-4		Day0 subsets	CD40L + IL-21	CD40L + IL-21 + anti-BCR	CD40L + IL-21 + IL-4	CD40L + IL-21 + anti-BCR + IL-4		R value
%CD27+	0.4901	0.6044	-0.218	0.9872		%CD27+	0.5196	0.1418	0.1028	0.9974		-1
%CD27+IgG+	0.7656	0.8384	-0.283	0.9421		%CD27+IgG+	0.7719	0.4597	-0.2304	0.9654		-0.8
%CD27+IgM+	0.2834	0.4171	-0.1652	0.9485		%CD27+IgM+	0.06472	-0.3328	0.5518	0.8509		-0.6
%CD27+IgM-	0.6334	0.7214	-0.2309	0.9855		%CD27+IgM-	0.6503	0.2993	-0.05867	0.9959		-0.4
%CD27-IgG+	0.2843	-0.09384	0.8989	0.1253		%CD27-IgG+	-0.2041	-0.5726	0.7545	0.6797		-0.2
%CD27-IgM+	-0.4984	-0.3558	-0.4205	-0.8628		%CD27-IgM+	0.0204	0.4119	-0.6208	-0.8031		0
%CD27-IgM-	-0.4738	-0.6438	0.3721	-0.9509		%CD27-IgM-	-0.7897	-0.485	0.2581	-0.9575		0.2
												0.4
	Day9 %CD27+CD38+						Day9 %CD27+CD38+					0.6
Day0 subsets	CD40L + IL-21	CD40L + IL-21 + anti-BCR	CD40L + IL-21 + IL-4	CD40L + IL-21 + anti-BCR + IL-4		Day0 subsets	CD40L + IL-21	CD40L + IL-21 + anti-BCR	CD40L + IL-21 + IL-4	CD40L + IL-21 + anti-BCR + IL-4		0.8
%CD27+	0.6192	0.61	-0.3221	0.4654		%CD27+	0.6488	-0.1213	0.06771	-0.1935		1
%CD27+IgG+	0.5195	0.6969	-0.5495	0.4496		%CD27+IgG+	0.1081	0.04381	-0.3762	-0.4664
%CD27+IgM+	0.5855	0.4114	-0.03651	0.2697		%CD27+IgM+	0.7636	-0.07733	0.3876	0.186
%CD27+IgM-	0.3294	0.5574	-0.5416	0.5157		%CD27+IgM-	-0.08464	-0.09159	-0.418	-0.5471
%CD27-IgG+	-0.3996	-0.328	0.5328	0.3431		%CD27-IgG+	0.307	0.01673	0.7439	0.4938
%CD27-IgM+	-0.3427	-0.1493	-0.1458	-0.7182		%CD27-IgM+	0.0263	0.6015	0.4527	0.7834
%CD27-IgM-	-0.3253	-0.3886	0.2186	0.1327		%CD27-IgM-	-0.8299	-0.5676	-0.8511	-0.9235
	ELISA IgG Day6		ELISA IgG Day9				ELISA IgG Day6		ELISA IgG Day9
Day0 subsets	CD40L + IL-21	CD40L + IL-21 + IL-4	CD40L + IL-21	CD40L + IL-21 + IL-4		Day0 subsets	CD40L + IL-21	CD40L + IL-21 + IL-4	CD40L + IL-21	CD40L + IL-21 + IL-4
%CD27+	-0.05209	0.4009	0.4198	-0.1003		%CD27+	0.491	0.4099	0.8759	0.1302
%CD27+IgG+	-0.1394	0.5559	0.4361	-0.4497		%CD27+IgG+	0.4051	-0.1976	0.5111	-0.4796
%CD27+IgM+	0.1032	0.2148	0.356	0.2233		%CD27+IgM+	0.1927	0.6228	0.6635	0.5409
%CD27+IgM-	-0.2689	0.45	0.2824	-0.4848		%CD27+IgM-	0.4931	-0.2245	0.414	-0.5417
%CD27-IgG+	-0.6382	0.3874	0.1387	0.5502		%CD27-IgG+	0.1379	0.6585	0.4452	0.6027
%CD27-IgM+	-0.5778	-0.7332	-0.774	-0.1274		%CD27-IgM+	-0.8545	-0.05729	-0.5466	0.3959
%CD27-IgM-	0.4938	0.1494	0.1356	-0.04736		%CD27-IgM-	0.5368	-0.5841	-0.3138	-0.8683
	ELISA IgM Day6		ELISA IgM Day9				ELISA IgM Day6		ELISA IgM Day9
Day0 subsets	CD40L + IL-21	CD40L + IL-21 + IL-4	CD40L + IL-21	CD40L + IL-21 + IL-4		Day0 subsets	CD40L + IL-21	CD40L + IL-21 + IL-4	CD40L + IL-21	CD40L + IL-21 + IL-4
%CD27+	0.4086	0.1557	0.3478	-0.3538		%CD27+	0.3166	0.87	-0.2591	-0.1643
%CD27+IgG+	0.4884	-0.3563	-0.05107	-0.7341		%CD27+IgG+	0.3571	0.4146	-0.3117	-0.6964
%CD27+IgM+	0.2513	0.5477	0.5849	0.1186		%CD27+IgM+	0.1729	0.7885	0.0181	0.4108
%CD27+IgM-	0.3925	-0.4574	-0.1573	-0.8406		%CD27+IgM-	0.2006	0.2108	-0.4264	-0.8392
%CD27-IgG+	-0.8432	0.3649	-0.07978	-0.319		%CD27-IgG+	-0.8438	0.1207	0.1893	-0.1397
%CD27-IgM+	-0.253	0.2215	0.4927	0.4499		%CD27-IgM+	-0.2726	-0.3172	0.815	0.6945
%CD27-IgM-	-0.03002	-0.5855	-0.8422	-0.1766		%CD27-IgM-	0.1783	-0.5638	-0.7905	-0.8263
	ELISA IgA Day6		ELISA IgA Day9				ELISA IgA Day6		ELISA IgA Day9
Day0 subsets	CD40L + IL-21	CD40L + IL-21 + IL-4	CD40L + IL-21	CD40L + IL-21 + IL-4		Day0 subsets	CD40L + IL-21	CD40L + IL-21 + IL-4	CD40L + IL-21	CD40L + IL-21 + IL-4
%CD27+	0.7084	0.8622	0.5203	0.4113		%CD27+	0.7084	0.8622	0.5203	0.4113
%CD27+IgG+	0.6093	0.8525	0.731	-0.317		%CD27+IgG+	0.6093	0.8525	0.731	-0.317
%CD27+IgM+	0.3266	0.4203	0.1429	0.8059		%CD27+IgM+	0.3266	0.4203	0.1429	0.8059
%CD27+IgM-	0.6381	0.7161	0.5768	-0.51		%CD27+IgM-	0.6381	0.7161	0.5768	-0.51
%CD27-IgG+	0.3687	0.09214	0.01667	0.1131		%CD27-IgG+	0.3687	0.09214	0.01667	0.1131
%CD27-IgM+	-0.8252	-0.6027	-0.165	0.2655		%CD27-IgM+	-0.8252	-0.6027	-0.165	0.2655
%CD27-IgM-	0.2655	-0.07464	-0.2139	-0.9295		%CD27-IgM-	0.2655	-0.07464	-0.2139	-0.9295
