# Supplementary material for: Optimized Protocols for In-Vitro T-Cell-Dependent and T-Cell-Independent Activation for B-Cell Differentiation Studies Using Limited Cells
Source: Front Immunol. 2022 Jun 29;13:815449. doi: 10.3389/fimmu.2022.815449 (PMC9278277; doi:10.3389/fimmu.2022.815449)
Supplement: Supplementary file 4 [file Table_2.xlsx]

## Sheet: Sheet1
	Pearson correlations T-Independent stimulations			2500 B cells			Pearson correlations T-Independent stimulations			2500 B cells in PBMCs
	Day6 %CD27+CD38+						Day6 %CD27+CD38+					Legend	P value <0.05 marked as BOLD
Day0 subsets	CpG + IL-2	CpG + IL-2 + anti-BCR	CpG + IL-2 + BAFF	CpG + IL-2 + anti-BCR + BAFF		Day0 subsets	CpG + IL-2	CpG + IL-2 + anti-BCR	CpG + IL-2 + BAFF	CpG + IL-2 + anti-BCR + BAFF		R value
%CD27+	0.6384	0.5922	0.4552	0.477		%CD27+	0.7801	0.8866	0.7742	0.8944		-1
%CD27+IgG+	0.7565	0.7331	0.6156	0.6467		%CD27+IgG+	0.9426	0.9895	0.9394	0.9918		-0.8
%CD27+IgM+	0.5229	0.4656	0.3257	0.3402		%CD27+IgM+	0.4016	0.5716	0.393	0.5855		-0.6
%CD27+IgM-	0.5229	0.4656	0.3257	0.3402		%CD27+IgM-	0.8707	0.9495	0.866	0.9547		-0.4
%CD27-IgG+	-0.5515	-0.5433	-0.6162	-0.574		%CD27-IgG+	0.1425	0.3317	0.1331	0.3477		-0.2
%CD27-IgM+	-0.1176	-0.08129	0.07728	0.03542		%CD27-IgM+	-0.3223	-0.4997	-0.3134	-0.5144		0
%CD27-IgM-	-0.7379	-0.6938	-0.5726	-0.5885		%CD27-IgM-	-0.9518	-0.9932	-0.9488	-0.995		0.2
												0.4
	Day9 %CD27+CD38+						Day9 %CD27+CD38+					0.6
Day0 subsets	CpG + IL-2	CpG + IL-2 + anti-BCR	CpG + IL-2 + BAFF	CpG + IL-2 + anti-BCR + BAFF		Day0 subsets	CpG + IL-2	CpG + IL-2 + anti-BCR	CpG + IL-2 + BAFF	CpG + IL-2 + anti-BCR + BAFF		0.8
%CD27+	0.4643	0.7209	0.4149	0.3882		%CD27+	0.6172	0.6202	0.4739	0.4888		1
%CD27+IgG+	0.8264	0.9095	0.7367	0.8185		%CD27+IgG+	0.735	0.9472	0.6542	0.889
%CD27+IgM+	0.05868	0.3305	0.06609	-0.07874		%CD27+IgM+	0.2502	0.05547	0.1416	-0.04886
%CD27+IgM-	0.771	0.8841	0.662	0.8238		%CD27+IgM-	0.5783	0.86	0.5173	0.8078
%CD27-IgG+	-0.3801	-0.4616	-0.6396	-0.4206		%CD27-IgG+	0.1313	0.1105	0.2752	0.194
%CD27-IgM+	-0.8033	-0.5308	-0.5275	-0.3643		%CD27-IgM+	-0.2166	-0.4909	-0.04057	-0.3127
%CD27-IgM-	0.3782	-0.0695	0.2297	0.1698		%CD27-IgM-	-0.2166	-0.4909	-0.04057	-0.3127
	ELISA IgG Day6		ELISA IgG Day9				ELISA IgG Day6		ELISA IgG Day9
Day0 subsets	CpG + IL-2	CpG + IL-2 + BAFF	CpG + IL-2	CpG + IL-2 + BAFF		Day0 subsets	CpG + IL-2	CpG + IL-2 + BAFF	CpG + IL-2	CpG + IL-2 + BAFF
%CD27+	0.7213	0.535	0.4041	0.3216		%CD27+	0.5941	0.6542	0.5438	0.2776
%CD27+IgG+	0.9322	0.5574	0.7757	0.6335		%CD27+IgG+	0.7992	0.5966	0.9145	0.3397
%CD27+IgM+	0.3728	0.2708	0.0352	0.02189		%CD27+IgM+	0.09736	0.3856	-0.01386	0.1422
%CD27+IgM-	0.8255	0.6355	0.6895	0.545		%CD27+IgM-	0.7839	0.4575	0.8465	0.2289
%CD27-IgG+	-0.08184	-0.1354	-0.3631	-0.7057		%CD27-IgG+	0.5992	0.442	0.2696	0.5606
%CD27-IgM+	-0.5584	-0.7973	-0.1912	-0.4196		%CD27-IgM+	-0.4598	-0.1585	-0.3896	0.2696
%CD27-IgM-	-0.1528	0.2368	-0.056	0.2257		%CD27-IgM-	-0.01401	-0.4872	0.04584	-0.6425
	ELISA IgM Day6		ELISA IgM Day9				ELISA IgM Day6		ELISA IgM Day9
Day0 subsets	CpG + IL-2	CpG + IL-2 + BAFF	CpG + IL-2	CpG + IL-2 + BAFF		Day0 subsets	CpG + IL-2	CpG + IL-2 + BAFF	CpG + IL-2	CpG + IL-2 + BAFF
%CD27+	0.2431	0.2518	0.2367	-0.2569		%CD27+	0.5034	0.5732	0.0001287	-0.08814
%CD27+IgG+	-0.3201	-0.3647	-0.3157	-0.7216		%CD27+IgG+	-0.2628	-0.1871	-0.4732	-0.7184
%CD27+IgM+	0.6363	0.67	0.6201	0.2491		%CD27+IgM+	0.8771	0.9033	0.4136	0.5108
%CD27+IgM-	-0.4203	-0.4465	-0.4203	-0.8296		%CD27+IgM-	-0.4764	-0.409	-0.6121	-0.8671
%CD27-IgG+	0.03895	0.1119	-0.4095	0.07631		%CD27-IgG+	-0.07756	-0.1338	-0.8234	-0.2947
%CD27-IgM+	0.4288	0.3691	0.3672	0.2573		%CD27-IgM+	0.1331	0.04483	0.1463	0.5569
%CD27-IgM-	-0.7766	-0.7579	-0.6457	-0.2071		%CD27-IgM-	-0.8366	-0.7837	-0.1958	-0.7362
	ELISA IgA Day6		ELISA IgA Day9				ELISA IgA Day6		ELISA IgA Day9
Day0 subsets	CpG + IL-2	CpG + IL-2 + BAFF	CpG + IL-2	CpG + IL-2 + BAFF		Day0 subsets	CpG + IL-2	CpG + IL-2 + BAFF	CpG + IL-2	CpG + IL-2 + BAFF
%CD27+	0.2698	0.406	0.5027	0.4016		%CD27+	-0.3341	-0.1456	0.5198	-0.05937
%CD27+IgG+	0.7225	0.7136	0.7475	0.7205		%CD27+IgG+	0.467	0.621	0.9403	0.2569
%CD27+IgM+	-0.1081	0.06962	0.2057	0.07819		%CD27+IgM+	-0.7539	-0.6486	-0.05523	-0.2053
%CD27+IgM-	0.6331	0.6419	0.6371	0.6208		%CD27+IgM-	0.5608	0.7006	0.8573	0.2049
%CD27-IgG+	-0.3584	-0.6304	-0.4591	-0.5342		%CD27-IgG+	0.4602	0.4879	-0.02894	0.5664
%CD27-IgM+	-0.2033	-0.3142	-0.2169	-0.2654		%CD27-IgM+	0.2271	0.04979	-0.4518	0.4754
%CD27-IgM-	0.08902	0.06975	-0.157	0.007552		%CD27-IgM-	0.202	0.2297	0.202	-0.5085
